# Supplementary material for: A Distributed Framework for the Study of Organizational Cognition in Meetings
Source: Front Psychol. 2022 May 18;13:769007. doi: 10.3389/fpsyg.2022.769007 (PMC9159498; doi:10.3389/fpsyg.2022.769007)
Supplement: Supplementary file 1 [file Data_Sheet_1.zip]

Archive with 2 entries (2 files):
- CMM_2.1.0.nlogo
- Supplementary-Materials-CMM.pdf
