# Supplementary material for: A Distributed Framework for the Study of Organizational Cognition in Meetings
Source: Front Psychol. 2022 May 18;13:769007. doi: 10.3389/fpsyg.2022.769007 (PMC9159498; doi:10.3389/fpsyg.2022.769007)
Supplement: Supplementary file 1 [file Data_Sheet_1.zip › CMM_2.1.0.nlogo]

;; SEE THE INFO TAB FOR DETAILS ON WHAT HAS BEEN DONE BELOW


breed [ managers manager ]
breed [ employees employee ]
breed [ talks talk ]

managers-own [ directions direction ]

patches-own [ resources ]

turtles-own [

  content

  engaging ;; this is for the talking [0,1]

  hierarchy ;; CM1_i / CM2_ii
  group_attunement ;; CM2_i
  understanding ;; CM2_ii (topic)
  procedures ;; CM2_iii
  acquaint ;; CM2_iv
  experience ;; CM2_iv
]

to setup
  clear-all
  clear-patches
  reset-ticks
  people
  layout
end

to layout
  ask patches [ set pcolor 109 ]

  ask patches with [ pxcor <= 4 and pycor <= 8 ] [
    set pcolor sky ]
  ask patches with [ pxcor <= -4 ] [
    set pcolor 109 ]
  ask patches with [ pycor <= -8 ] [
    set pcolor 109 ]
  ask patches with [ pxcor > -6 and pxcor < 6 and pycor = 16 ] [
    set pcolor sky ]
  ask patch 2 16 [
    set plabel "projected email"
    set resources 1
  ]

  ask ( patch-set patch 9 12 patch 10 11 patch 11 10 patch 10 12 patch 11 11 patch 11 12) [
    set pcolor sky ]
  ask patch 11 12 [
    set plabel "board"
    set resources 1
  ]

  ask ( patch-set patch -1 -10 patch 0 -10 patch 1 -10 ) [
    set pcolor blue ]
  ask patch 1 -10 [
    set plabel "camera"
    ;set resources 1
  ]

  ask (patch-set patch -2 -2 patch -2 1 patch -2 4 patch -2 7
    patch 3 -5 patch 3 -2 patch 3 1 patch 3 4 patch 3 7) [
    set pcolor white
    set plabel "notes"
    set plabel-color black
    set resources 1
  ]

end

to people
  crt 9 [
    set hierarchy random-normal 0 1
    set group_attunement random-normal 1 1
    set understanding random-float 1
    set procedures random-float 1
    set acquaint random-normal 0 1
    set experience random-float 1


    set color white
    set size 2
    set breed employees
    set shape "circle" ]
  ask turtle 0 [ setxy -5 7
    set label-color black
    set label "M"
    set breed managers set shape "circle" ]
  ask turtle 1 [ setxy -5 -2 ]
  ask turtle 2 [ setxy -5 1 ]
  ask turtle 3 [ setxy -5 4 ]
  ask turtle 4 [ setxy 6 -5 ]
  ask turtle 5 [ setxy 6 -2 ]
  ask turtle 6 [ setxy 6 1  ]
  ask turtle 7 [ setxy 6 4
    set label-color black
    set label "M"
    set breed managers set shape "circle" ]
  ask turtle 8 [ setxy 6 7
    set label-color black
    set label "M"
    set breed managers set shape "circle"
        set direction 1
        ]
  update-plot
end


to start
  tick

  every 5 [
    clear-links ]

  CM1
  talking
  if ticks > 10 [
    CM2
    ask turtles [ form-content ]
    adjust-content
  ]


  if ticks = 100 [ stop ]

  update-plot
end

to CM1
  ;tick

  ask turtles with [breed != talks] [
    ifelse hierarchy > 0 [
      create-links-to other managers in-radius proximity [
        set color yellow
        ask end2 [ set color yellow ]
    ] ] [
    if any? patches with [ resources > 0 ] in-radius proximity [
      ask one-of patches with [ resources = 1 ] in-radius proximity [
        set pcolor yellow
    ]
  ] ] ]

  CM1_ii

  if any? managers with [hierarchy <= 0 ] [
    ask managers with [ hierarchy = min [hierarchy] of managers ] [
    if any? patches with [ pcolor = lime ] [
      set heading towards one-of patches with [ pcolor = lime ]
      ask self [ fd 2 ]
  ] ]
  ]
end

to CM1_ii
  if any? patches with [pcolor = yellow and pycor > 9] [
    if any? patches with [pcolor != lime and pycor > 9] [
      ask one-of patches with [pcolor = yellow and pycor > 9] [
        set pcolor lime
        set resources 2
  ] ] ]
end


to talking
  ;tick

  if ticks = 2 [
    ask one-of managers [
      set engaging 1
      hatch 1 [
        set size 1
        set breed talks
        set color black
        set label "talk"
        set label-color orange
        set shape "square 2"
        set content content_level
        move-to one-of managers with [ engaging = 1 ] ]
  ] ]

    if ticks > 5 [

    ask managers with [understanding = max [understanding] of managers] [
          ask turtles with [ breed = talks ] [
            move-to one-of managers with [understanding = max [understanding] of managers]
          ]
  ] ]


  if ticks > 10 [
    ask employees with [ group_attunement > 0 ] [
      let talkative-agentset employees with [[understanding] of self < understanding_threshold / 100]
      ask talkative-agentset [
        if [procedures] of self = min [procedures] of talkative-agentset [
          ask turtles with [ breed = talks ] [
            move-to one-of employees with [ procedures = min [procedures] of talkative-agentset ]
        ] ]
      ]
  ] ]

  ask turtles with [ breed != talks ] [
    if any? turtles with [ breed = talks ] in-radius 0 [
      create-links-to turtles with [ breed = talks ] [
        set color black ]
  ]]

  ;CM2

end


to CM2

  ask employees [
    if group_attunement <= 0 [
      set color black
      set label "un-coupled"
      set label-color orange
      ask my-links [ die ]
  ] ]

  ask turtles with [ breed != talks and group_attunement > 0 ] [
    if [understanding] of self > understanding_threshold / 100 [
      create-links-to turtles with [ breed = talks ] [
        set color black ]
  ] ]

  ask employees with [ any? my-links with [ color = black ] ] [
    ask my-links [
      ifelse [breed] of end2 = managers [
        let ref-value [understanding] of end2
        let gap ref-value - [understanding] of end1

        ask end1 [
          set understanding (understanding + random-normal gap (abs gap / 2) ) ]
      ] [
        let ref-value [understanding] of end2
        let gap ref-value - [understanding] of end1

        ask end1 [
          set understanding (understanding + gap / 10) ]
      ]
  ] ]

  ask managers with [ any? my-links with [ color = black ] ] [
    ask my-links [
      ifelse [breed] of end2 = managers [
        let ref-value [understanding] of end2
        let gap ref-value - [understanding] of end1
        ask end1 [
          set understanding (understanding + random-float gap / 10 ) ]
      ] [
        let ref-value [understanding] of end2
        let gap ref-value - [understanding] of end1

        ask end1 [
          set understanding (understanding + gap / 100) ]
      ]
  ] ]

  ask turtles with [ breed != talks and color = black ] [
      if distance one-of turtles with [breed = talks] = 0 [
        set color white
        set group_attunement random-float 1
    ] ]

  CM2_i-evolve
  ;form-content
end

to CM2_i-evolve
  ask employees [
    if [acquaint] of one-of employees in-radius (proximity / 2) > 0 [
      if [acquaint] of self > 0 [
        create-links-to other employees in-radius (proximity / 2) [
          set color sky
          let delta-c [content] of end1 - [content] of end2
          let rate 0.02 ;; adjustment rate
          ask end2 [
          ifelse delta-c > 0 [
            set content content + rate ] [
            set content content - rate ]
    ] ]
    ] ]
  ]

  ask turtles with [breed != talks] [
    if procedures > procedures_threshold [
      set group_attunement (group_attunement + random-float (procedures / 2))
      if group_attunement > 1 [set group_attunement (group_attunement - random-float (procedures / 2))]
    ]
    ;; the logic here is that one increases understanding of what the group is there for when
    ;; procedures are well understood

    if experience > experience_threshold [
      set procedures (procedures + random-float (experience / 4))
      if procedures > 1 [ set procedures (procedures - random-float (experience / 4))]
    ]
    ;; the idea here is that procedures understanding increases (or modifies) as experience kicks in.
    ]

end

to form-content
  if any? turtles with [breed = talks] [
    if any? my-links [
      ask turtles with [breed != talks] [

        let CogMec1 count patches with [resources = 1] in-radius proximity
        let CogMec2 count my-links
        let couplings (CogMec1 + CogMec2)

        set content couplings ]
  ] ]

  ask turtles with [breed != talks and content > 0] [
    let m-cont max [content] of turtles with [breed != talks]
    ;let sd-cont standard-deviation ([content] of turtles with [breed != talks])
    ;; THIS CODE UP HERE IS A SECOND OPTION WITH ST-DEV, BUT IT DOES NOT NORMALIZE TOO WELL

    set content content / m-cont
    ;set content content / sd-cont
  ]

  ;]
end

to adjust-content

  ask turtles with [(distance talk 9 = 0) and (breed != talks)] [
    let ref-talk [content] of talk 9
    let delta-c [content] of self - ref-talk
    ask talk 9 [
      set content content + (random-normal (delta-c / 100) (abs delta-c / 100))
      if content > 1 [ set content content - random-float 0.25 ]
      if content <= 0 [ set content content + random-float 0.25 ]
    ] ]

end


to fitness
  ;; YET TO BE IMPLEMENTED
  ;; see the info tab
end


to update-plot
  set-current-plot "CM2_i (idea of the group)"
  set-current-plot-pen "M1"
  plot [ group_attunement ] of turtle 0
  set-current-plot-pen "M2"
  plot [ group_attunement ] of turtle 7
  set-current-plot-pen "M3"
  plot [ group_attunement ] of turtle 8
  set-current-plot-pen "E1"
  plot [ group_attunement ] of turtle 1
  set-current-plot-pen "E2"
  plot [ group_attunement ] of turtle 2
  set-current-plot-pen "E3"
  plot [ group_attunement ] of turtle 3
  set-current-plot-pen "E4"
  plot [ group_attunement ] of turtle 4
  set-current-plot-pen "E5"
  plot [ group_attunement ] of turtle 5
  set-current-plot-pen "E6"
  plot [ group_attunement ] of turtle 6

  set-current-plot "CM2_iii (procedures)"
  set-current-plot-pen "M1"
  plot [ procedures ] of turtle 0
  set-current-plot-pen "M2"
  plot [ procedures ] of turtle 7
  set-current-plot-pen "M3"
  plot [ procedures ] of turtle 8
  set-current-plot-pen "E1"
  plot [ procedures ] of turtle 1
  set-current-plot-pen "E2"
  plot [ procedures ] of turtle 2
  set-current-plot-pen "E3"
  plot [ procedures ] of turtle 3
  set-current-plot-pen "E4"
  plot [ procedures ] of turtle 4
  set-current-plot-pen "E5"
  plot [ procedures ] of turtle 5
  set-current-plot-pen "E6"
  plot [ procedures ] of turtle 6

  set-current-plot "CM2_ii (understanding)"
  set-current-plot-pen "Ue"
  plot mean [ understanding ] of employees
  set-current-plot-pen "Um"
  plot mean [ understanding ] of managers

  set-current-plot "DEC System"
  set-current-plot-pen "M"
  plot mean [ content ] of managers
  set-current-plot-pen "E"
  plot mean [ content ] of employees
  set-current-plot-pen "T"
  plot sum [ content ] of talks
end

; Coded by Davide Secchi 2018.
@#$#@#$#@
GRAPHICS-WINDOW
443
10
880
448
-1
-1
13.0
1
10
1
1
1
0
0
0
1
-16
16
-16
16
1
1
1
ticks
30.0

BUTTON
15
13
81
46
setup
setup
NIL
1
T
OBSERVER
NIL
NIL
NIL
NIL
1

BUTTON
86
13
149
46
NIL
start
NIL
1
T
OBSERVER
NIL
NIL
NIL
NIL
1

MONITOR
261
398
339
443
mean-und
mean [ understanding ] of employees
4
1
11

SLIDER
24
57
203
90
proximity
proximity
10
20
11.0
1
1
NIL
HORIZONTAL

MONITOR
345
398
425
443
min-gr_att
min [ group_attunement ] of employees
4
1
11

PLOT
16
458
290
646
DEC System
Interactions
Contents
0.0
10.0
0.0
1.0
true
true
"" ""
PENS
"E" 1.0 0 -13840069 true "" ""
"M" 1.0 0 -2674135 true "" ""
"T" 1.0 0 -16777216 true "" ""

SLIDER
23
125
202
158
num_managers
num_managers
0
9
3.0
1
1
NIL
HORIZONTAL

BUTTON
350
221
413
254
NIL
CM1
NIL
1
T
OBSERVER
NIL
NIL
NIL
NIL
1

BUTTON
345
301
418
334
NIL
talking
NIL
1
T
OBSERVER
NIL
NIL
NIL
NIL
1

SLIDER
17
227
213
260
understanding_threshold
understanding_threshold
0
100
50.0
1
1
%
HORIZONTAL

BUTTON
349
261
412
294
NIL
CM2
NIL
1
T
OBSERVER
NIL
NIL
NIL
NIL
1

MONITOR
24
397
84
442
content
mean [content] of turtles
2
1
11

BUTTON
330
338
427
371
NIL
clear-links
NIL
1
T
OBSERVER
NIL
NIL
NIL
NIL
1

MONITOR
92
397
162
442
cont-talk
[content] of talk 9
4
1
11

BUTTON
153
13
216
46
NIL
start
T
1
T
OBSERVER
NIL
NIL
NIL
NIL
1

PLOT
511
458
711
646
CM2_ii (understanding)
Interactions
Understanding
0.0
10.0
0.0
1.0
true
true
"" ""
PENS
"Ue" 1.0 0 -13840069 true "" ""
"Um" 1.0 0 -2674135 true "" ""

SLIDER
17
264
212
297
procedures_threshold
procedures_threshold
0
1
0.25
0.01
1
NIL
HORIZONTAL

PLOT
290
458
511
646
CM2_i (idea of the group)
Interactions
Attunement
0.0
10.0
0.0
1.0
true
true
"" ""
PENS
"M1" 1.0 0 -2674135 true "" ""
"M2" 1.0 0 -2139308 true "" ""
"M3" 1.0 0 -1604481 true "" ""
"E1" 1.0 0 -12087248 true "" ""
"E2" 1.0 0 -10899396 true "" ""
"E3" 1.0 0 -6565750 true "" ""
"E4" 1.0 0 -14439633 true "" ""
"E5" 1.0 0 -13840069 true "" ""
"E6" 1.0 0 -11085214 true "" ""

PLOT
711
458
914
646
CM2_iii (procedures)
Interactions
Procedures
0.0
10.0
0.0
1.0
true
true
"" ""
PENS
"M1" 1.0 0 -5298144 true "" ""
"M2" 1.0 0 -2674135 true "" ""
"M3" 1.0 0 -2139308 true "" ""
"E1" 1.0 0 -12087248 true "" ""
"E2" 1.0 0 -10899396 true "" ""
"E3" 1.0 0 -8732573 true "" ""
"E4" 1.0 0 -14439633 true "" ""
"E5" 1.0 0 -13840069 true "" ""
"E6" 1.0 0 -11085214 true "" ""

MONITOR
169
398
254
443
procedures
mean [procedures] of turtles with [breed != talks]
2
1
11

SLIDER
17
302
211
335
experience_threshold
experience_threshold
0
1
0.75
0.01
1
NIL
HORIZONTAL

SLIDER
23
91
202
124
content_level
content_level
0
1
0.12
0.01
1
NIL
HORIZONTAL

TEXTBOX
344
198
437
216
Test buttons
12
25.0
1

@#$#@#$#@
## WHAT IS IT?

The Cognitive Mechanism Model (CMM; v2.1.0) is designed to show interaction (called couplings) between cognitive resources. The model leans on distributed and embodied cognitive approaches to illustrate how they work in a business meeting.

In fact, the environment represents a room with a table (middle), nine participants, a screen, a board, and a videocamera (used for recording). The cognitive mechanisms are of two types, socio-material couplings (CM1), and conceptual couplings (CM2). The model shows how a minimal variation in any of the components of a 'cognitive space' produces a wide variety of results.

The model is essentially an opinion dynamics model, with meeting participants agreeing or disagreeing about a topic, issue, or problem.

## HOW IT WORKS

There are two different sets of cognitive mechanisms that are triggered by attunement between two cognitive resources. They are called couplings in this model and are described in the following.

### SOCIO-MATERIAL COUPLINGS (CM1)
These are cognitive mechanisms that can attune people with other people and with external material resources. Here is a quick description:
<ul>
<li>CM1 people (CM1_i): This is defined by active participation in the meeting, i.e. by talking with other people in the room---shaped by:</li>
	<ul>
	<li>proximity to the other person - proximity [1, 9]</li>
	<li>attitude towards the role of other persons -- hierarchy = [norm.distr 0 1]</li>
	</ul>
<p>
<li>CM1 material (CM1_ii): agents are coupled with material objects in the room (board, screen where the email is projected)---this is defined by two other aspects:</li>
	<ul>
	<li>proximity to the tool (by its position in the model) -- proximity / old range [1, 9]</li>
	<li>weakness of CM2 (i.e. the social always wins!) -- if hierarchy < 0 (that is the mean of this variable)</li>
	</ul>
</ul>


### CONCEPTUAL COUPLINGS (CM2)
These are couplings that exist between people and the ideas/thoughts that are shared in the 'cognitive space.'
<ul>
<li>CM2 org./group idea (CM2_i): how people tune in the idea of being in the group:</li>
	<ul>
	<li>there is a general feel that one has - group_attunement = [norm.distr 1 1] (more positive, on average)</li>
	<li>there is a contagion effect by proximity to other persons - proximity [1, 9]</li>
	</ul>
<p>
<li>CM2 topic (CM2_ii): understanding of the topic at hand:</li>
	<ul>
	<li>a set of interaction with resources may lead to -- understanding [random-float 1]----there is a threshold for understanding: on a slider / may be 0.5 to start with</li>
	<li>there is a contagion effect by proximity to other persons - proximity [1, 9]</li>
	</ul>
<p>
<li>CM2 procedures (CM2_iii): understanding/agreement with of the procedures in place:</li>
	<ul>
	<li>ahow much one shares of a particular meeting's procedures -- procedures [random-float 1]----same as above, there is a threshold: on a slider / may be 0.5</li>
	<li>there is a contagion effect by proximity to other persons - proximity [1, 9]</li>
	</ul>
<p>
<li>CM2 time (CM2_iv): this is NOT ticks, it is how agents have ideas of time (fast and slow):</li>
	<ul>
	<li>previous interactions (people who met before or share a condition e.g. being managers) may be more likely to have a similar recall of time, so we have:</li>
	<li>----acquaint [random-normal 0 1] (< mean: not really / > mean, seen each other before)</li>
	<li>----experience [random-float 1.0] (e.g., been at previous meetings)</li>
	</ul>
</ul>

### HOW THE COUPLINGS WORK

The couplings are implemented by parameters that vary on a range of values (see above), where zero (or negative values) indicate <b>un-coupling</b>, positives indicate <b>couplings</b>, and positive values but no interaction with the resource indicate <b>de-coupled</b> mechanisms.


## HOW TO USE IT

CMM 2.1.0 is very simple to use. As one can see, the Interface has only a limited number of buttons and sliders that can be manipulated. The buttons that are close to the environment are for testing (as per the orange text on the Interface) and enter into action when clicking the button 'start.' In the following, only the operational buttons and sliders are going to be described.

#### Button: SETUP
This button is a regular in NetLogo models. It prepares the simulation parameters and sets the elements so that they are ready to interact as the button 'start' is clicked. Preparation includes placing objects and people in the environment as well as defining their characteristics. For people, the parameters set are: <b>hierarchy</b>, <b>group_attunement</b>, <b>understanding</b>, <b>procedures</b>, <b>acquaint</b>, and <b>experience</b>. Parameter ranges are described above.

#### Button: START (cont.)
There are two buttons with the same name, one is continuous while the other needs to be clicked repeatedly, at every tick (if one wants to study the simulation at a manual pace). This is the button that makes the simulation 'on the move;' it triggers a series of other procedures: CM1, CM2, talking, form-content, and adjust-content.

<b>CM1</b>. This is a procedure that connects people by their hierarchy, and simulates attention to them by heading the agent towards that person (the other agent). There can also be coupling with one of the resources (eg board).

<b>Talking</b>. The simulation is concerned with the implications of the act of discussing a topic rather than what is discussed. The agents talk one at a time, and the act is visually recognizable by the agent 'talk' moving from agent to agent. There are three stages of this procedure:
<ul>
	<li><i>Stage 1 (ticks = 2)</i>. A manager always starts the conversation. When it does so, it also established engagement = 1, and sets the content to 'content-level' (the slider on the Interface.</li>
	<li><i>Stage 2 (ticks > 5)</i>. The manager with the highest level of 'understanding among managers gets the agent 'talk'---ie starts talking.</li>
	<li><i>Stage 3 (ticks > 10)</i>. Agents with positive levels of the parameter 'group_attunement' become 'talkative-agents' if their understanding is below the threshold---ie 'understanding_threshold' in the Interface. At this point, the paramter 'procedures' is used to establish who is more likely to talk next: whoever has the minimum value attracts the agent 'talk'---and talks!</li>
</ul>

<b>CM2</b>. Conceptual couplings are handled with a set of different procedures. When group-attunement ≤ 0 agents are <b>uncoupled</b> and this means that they severe all links with others and stop communication (momentarily, at least until 'group-attunement' becomes positive). The agent that 'talks' resets its group-attunement while talking--this is a necessary step taken in an attempt to gather consensus (ie understanding) around the what of that talk.

When understanding is higher than the understanding_threshold then the agent establishes a link with the agent-talk. From there on the simulation works on mutual understanding by adjusting it depending on the gap between the two ends of the link (ie two agent-employees or two agent-managers).

The content of the discussion is set initially (see above) and then updates depending on parameter 'acquaint', given that two agent-employees have both positive values. The rate is fixed at 0.02.

Another sub-procedure concerns understanding. The logic here is that one increases 'understanding' of what the group is there for when 'procedures' are well understood. And procedures understanding increases (or modifies) as experience kicks in---ie with experience > 0.75.

<b>Form-content</b>. This procedure is a simple count of cognitive mechanisms, both CM1 and CM2, and the content is the sum of all of them. 

Content adjusts in those who talk, depending on a pseudo-random mechanism, such that it is slightly (or largely) different every time an agent-employee or agent-manager 'talks.'

The simulation always stops when <b>ticks = 100</b>.

## THINGS TO NOTICE

The model uses qualitative data from discourse analysis as input. The initial idea was to replicate the results of the analysis---that is to mimic the actions and behavior of the nine participants of the study. Results are visible through the four plots located at the bottom of the Interface. Here are a few things one may notice:
<ul>
	<li> The third plot shows the way in which 'understanding' modifies and compares the it among employees and managers. The initial point is randomly attributed, so it can be close or distand. When it is closer, there is a tendency for the two to overlap at multiple times, when distant, the values diverge more often. </li>
	<li> In all plots, green is the color of employees while red is that for managers. As far as the 'idea of the group' is concerned, independent of the start points, there is a convergence of management, on the one hand, and employees, on the other hand. </li>
	<li> The first plot is about content---it is called DEC, and that can be misleading. The three lines show the average content for managers, employees and the content embedded in the talk. It is interesting to see that these always diverge, showing that interpretation of the talk may be different than what is actually said.</li>
</ul>


## THINGS TO TRY

The model is extremely susceptible to its initial conditions. There are many aspects that influence the model deeply and it would be too long to list them all here. Here is a very short list:

<ul>
	<li>Lowering the 'understanding_threshold' below 50% leads to convergence in understanding levels. </li>
	<li>Playing with 'experience' does seem to play an important role on content; when experience does not count much, there is a clearer convergence pattern between the three lines. This is rather interesting, given that it seems knowledge (ie experience) affects the way in which people talk---lack of an experience threshold indicates leveling the palying field and leading to more 'equal' exchanges.</li>
	<li>Manipulating content levels also leads to interesting results; one may want to set it extremely low (0.10) and extremely high (0.90) and see how the plots react---especially understanding. </li>
</ul>

## EXTENDING THE MODEL

CMM 2.1.0 can be extended  by adding a <b>fit</b> procedure. This is a mechanism to see whether the agents in the meeting 'agree' on something. In our case example, this is one item in the agenda so, to be consistent, let us assume we have that item in the agenda to 'agree' with. How do the various cognitive resources help? CM2 may carry more weight than CM1 so, I'd say that: content is the target here --- there is some content in the talk but it is not clear how that content relates to the actual discussion that goes on during the meeting.

Now, the various CM1 and CM2 are used to shape content so, they are used to gather information and to shape content. Content of the agent is shaped by the use of resources, the more resources one engages with, the closer one gets to content --- so, the number of links are key here. Perhaps, I can set a threshold and see that the closer one gets to that the more clearer one has an understanding of the content of the meeting. This is a tuning-in procedure.

In the end, the standard deviation in content from employees should not be too different to that of managers + the distance from the content (in the agent-talk) should be close to a level specified by the simulation.


## CREDITS AND REFERENCES

This simulation model is to be found in CoMSES' OpenABM platform https://www.comses.net/codebases/

The model is presented and described, together with the qualitative data from which it has been derived, in Jensen, A., Secchi, D., & Wiben, T.J. (2022). A distributed framework for the study of organizational cognition. <i>Frontiers in Psychology -- Organizational Psychology</i>. Forthcoming. https://www.frontiersin.org/articles/10.3389/fpsyg.2022.769007/abstract
@#$#@#$#@
default
true
0
Polygon -7500403 true true 150 5 40 250 150 205 260 250

airplane
true
0
Polygon -7500403 true true 150 0 135 15 120 60 120 105 15 165 15 195 120 180 135 240 105 270 120 285 150 270 180 285 210 270 165 240 180 180 285 195 285 165 180 105 180 60 165 15

arrow
true
0
Polygon -7500403 true true 150 0 0 150 105 150 105 293 195 293 195 150 300 150

box
false
0
Polygon -7500403 true true 150 285 285 225 285 75 150 135
Polygon -7500403 true true 150 135 15 75 150 15 285 75
Polygon -7500403 true true 15 75 15 225 150 285 150 135
Line -16777216 false 150 285 150 135
Line -16777216 false 150 135 15 75
Line -16777216 false 150 135 285 75

bug
true
0
Circle -7500403 true true 96 182 108
Circle -7500403 true true 110 127 80
Circle -7500403 true true 110 75 80
Line -7500403 true 150 100 80 30
Line -7500403 true 150 100 220 30

butterfly
true
0
Polygon -7500403 true true 150 165 209 199 225 225 225 255 195 270 165 255 150 240
Polygon -7500403 true true 150 165 89 198 75 225 75 255 105 270 135 255 150 240
Polygon -7500403 true true 139 148 100 105 55 90 25 90 10 105 10 135 25 180 40 195 85 194 139 163
Polygon -7500403 true true 162 150 200 105 245 90 275 90 290 105 290 135 275 180 260 195 215 195 162 165
Polygon -16777216 true false 150 255 135 225 120 150 135 120 150 105 165 120 180 150 165 225
Circle -16777216 true false 135 90 30
Line -16777216 false 150 105 195 60
Line -16777216 false 150 105 105 60

car
false
0
Polygon -7500403 true true 300 180 279 164 261 144 240 135 226 132 213 106 203 84 185 63 159 50 135 50 75 60 0 150 0 165 0 225 300 225 300 180
Circle -16777216 true false 180 180 90
Circle -16777216 true false 30 180 90
Polygon -16777216 true false 162 80 132 78 134 135 209 135 194 105 189 96 180 89
Circle -7500403 true true 47 195 58
Circle -7500403 true true 195 195 58

circle
false
0
Circle -7500403 true true 0 0 300

circle 2
false
0
Circle -7500403 true true 0 0 300
Circle -16777216 true false 30 30 240

cow
false
0
Polygon -7500403 true true 200 193 197 249 179 249 177 196 166 187 140 189 93 191 78 179 72 211 49 209 48 181 37 149 25 120 25 89 45 72 103 84 179 75 198 76 252 64 272 81 293 103 285 121 255 121 242 118 224 167
Polygon -7500403 true true 73 210 86 251 62 249 48 208
Polygon -7500403 true true 25 114 16 195 9 204 23 213 25 200 39 123

cylinder
false
0
Circle -7500403 true true 0 0 300

dot
false
0
Circle -7500403 true true 90 90 120

face happy
false
0
Circle -7500403 true true 8 8 285
Circle -16777216 true false 60 75 60
Circle -16777216 true false 180 75 60
Polygon -16777216 true false 150 255 90 239 62 213 47 191 67 179 90 203 109 218 150 225 192 218 210 203 227 181 251 194 236 217 212 240

face neutral
false
0
Circle -7500403 true true 8 7 285
Circle -16777216 true false 60 75 60
Circle -16777216 true false 180 75 60
Rectangle -16777216 true false 60 195 240 225

face sad
false
0
Circle -7500403 true true 8 8 285
Circle -16777216 true false 60 75 60
Circle -16777216 true false 180 75 60
Polygon -16777216 true false 150 168 90 184 62 210 47 232 67 244 90 220 109 205 150 198 192 205 210 220 227 242 251 229 236 206 212 183

fish
false
0
Polygon -1 true false 44 131 21 87 15 86 0 120 15 150 0 180 13 214 20 212 45 166
Polygon -1 true false 135 195 119 235 95 218 76 210 46 204 60 165
Polygon -1 true false 75 45 83 77 71 103 86 114 166 78 135 60
Polygon -7500403 true true 30 136 151 77 226 81 280 119 292 146 292 160 287 170 270 195 195 210 151 212 30 166
Circle -16777216 true false 215 106 30

flag
false
0
Rectangle -7500403 true true 60 15 75 300
Polygon -7500403 true true 90 150 270 90 90 30
Line -7500403 true 75 135 90 135
Line -7500403 true 75 45 90 45

flower
false
0
Polygon -10899396 true false 135 120 165 165 180 210 180 240 150 300 165 300 195 240 195 195 165 135
Circle -7500403 true true 85 132 38
Circle -7500403 true true 130 147 38
Circle -7500403 true true 192 85 38
Circle -7500403 true true 85 40 38
Circle -7500403 true true 177 40 38
Circle -7500403 true true 177 132 38
Circle -7500403 true true 70 85 38
Circle -7500403 true true 130 25 38
Circle -7500403 true true 96 51 108
Circle -16777216 true false 113 68 74
Polygon -10899396 true false 189 233 219 188 249 173 279 188 234 218
Polygon -10899396 true false 180 255 150 210 105 210 75 240 135 240

house
false
0
Rectangle -7500403 true true 45 120 255 285
Rectangle -16777216 true false 120 210 180 285
Polygon -7500403 true true 15 120 150 15 285 120
Line -16777216 false 30 120 270 120

leaf
false
0
Polygon -7500403 true true 150 210 135 195 120 210 60 210 30 195 60 180 60 165 15 135 30 120 15 105 40 104 45 90 60 90 90 105 105 120 120 120 105 60 120 60 135 30 150 15 165 30 180 60 195 60 180 120 195 120 210 105 240 90 255 90 263 104 285 105 270 120 285 135 240 165 240 180 270 195 240 210 180 210 165 195
Polygon -7500403 true true 135 195 135 240 120 255 105 255 105 285 135 285 165 240 165 195

line
true
0
Line -7500403 true 150 0 150 300

line half
true
0
Line -7500403 true 150 0 150 150

pentagon
false
0
Polygon -7500403 true true 150 15 15 120 60 285 240 285 285 120

person
false
0
Circle -7500403 true true 110 5 80
Polygon -7500403 true true 105 90 120 195 90 285 105 300 135 300 150 225 165 300 195 300 210 285 180 195 195 90
Rectangle -7500403 true true 127 79 172 94
Polygon -7500403 true true 195 90 240 150 225 180 165 105
Polygon -7500403 true true 105 90 60 150 75 180 135 105

plant
false
0
Rectangle -7500403 true true 135 90 165 300
Polygon -7500403 true true 135 255 90 210 45 195 75 255 135 285
Polygon -7500403 true true 165 255 210 210 255 195 225 255 165 285
Polygon -7500403 true true 135 180 90 135 45 120 75 180 135 210
Polygon -7500403 true true 165 180 165 210 225 180 255 120 210 135
Polygon -7500403 true true 135 105 90 60 45 45 75 105 135 135
Polygon -7500403 true true 165 105 165 135 225 105 255 45 210 60
Polygon -7500403 true true 135 90 120 45 150 15 180 45 165 90

sheep
false
15
Circle -1 true true 203 65 88
Circle -1 true true 70 65 162
Circle -1 true true 150 105 120
Polygon -7500403 true false 218 120 240 165 255 165 278 120
Circle -7500403 true false 214 72 67
Rectangle -1 true true 164 223 179 298
Polygon -1 true true 45 285 30 285 30 240 15 195 45 210
Circle -1 true true 3 83 150
Rectangle -1 true true 65 221 80 296
Polygon -1 true true 195 285 210 285 210 240 240 210 195 210
Polygon -7500403 true false 276 85 285 105 302 99 294 83
Polygon -7500403 true false 219 85 210 105 193 99 201 83

square
false
0
Rectangle -7500403 true true 30 30 270 270

square 2
false
0
Rectangle -7500403 true true 30 30 270 270
Rectangle -16777216 true false 60 60 240 240

star
false
0
Polygon -7500403 true true 151 1 185 108 298 108 207 175 242 282 151 216 59 282 94 175 3 108 116 108

target
false
0
Circle -7500403 true true 0 0 300
Circle -16777216 true false 30 30 240
Circle -7500403 true true 60 60 180
Circle -16777216 true false 90 90 120
Circle -7500403 true true 120 120 60

tree
false
0
Circle -7500403 true true 118 3 94
Rectangle -6459832 true false 120 195 180 300
Circle -7500403 true true 65 21 108
Circle -7500403 true true 116 41 127
Circle -7500403 true true 45 90 120
Circle -7500403 true true 104 74 152

triangle
false
0
Polygon -7500403 true true 150 30 15 255 285 255

triangle 2
false
0
Polygon -7500403 true true 150 30 15 255 285 255
Polygon -16777216 true false 151 99 225 223 75 224

truck
false
0
Rectangle -7500403 true true 4 45 195 187
Polygon -7500403 true true 296 193 296 150 259 134 244 104 208 104 207 194
Rectangle -1 true false 195 60 195 105
Polygon -16777216 true false 238 112 252 141 219 141 218 112
Circle -16777216 true false 234 174 42
Rectangle -7500403 true true 181 185 214 194
Circle -16777216 true false 144 174 42
Circle -16777216 true false 24 174 42
Circle -7500403 false true 24 174 42
Circle -7500403 false true 144 174 42
Circle -7500403 false true 234 174 42

turtle
true
0
Polygon -10899396 true false 215 204 240 233 246 254 228 266 215 252 193 210
Polygon -10899396 true false 195 90 225 75 245 75 260 89 269 108 261 124 240 105 225 105 210 105
Polygon -10899396 true false 105 90 75 75 55 75 40 89 31 108 39 124 60 105 75 105 90 105
Polygon -10899396 true false 132 85 134 64 107 51 108 17 150 2 192 18 192 52 169 65 172 87
Polygon -10899396 true false 85 204 60 233 54 254 72 266 85 252 107 210
Polygon -7500403 true true 119 75 179 75 209 101 224 135 220 225 175 261 128 261 81 224 74 135 88 99

wheel
false
0
Circle -7500403 true true 3 3 294
Circle -16777216 true false 30 30 240
Line -7500403 true 150 285 150 15
Line -7500403 true 15 150 285 150
Circle -7500403 true true 120 120 60
Line -7500403 true 216 40 79 269
Line -7500403 true 40 84 269 221
Line -7500403 true 40 216 269 79
Line -7500403 true 84 40 221 269

wolf
false
0
Polygon -16777216 true false 253 133 245 131 245 133
Polygon -7500403 true true 2 194 13 197 30 191 38 193 38 205 20 226 20 257 27 265 38 266 40 260 31 253 31 230 60 206 68 198 75 209 66 228 65 243 82 261 84 268 100 267 103 261 77 239 79 231 100 207 98 196 119 201 143 202 160 195 166 210 172 213 173 238 167 251 160 248 154 265 169 264 178 247 186 240 198 260 200 271 217 271 219 262 207 258 195 230 192 198 210 184 227 164 242 144 259 145 284 151 277 141 293 140 299 134 297 127 273 119 270 105
Polygon -7500403 true true -1 195 14 180 36 166 40 153 53 140 82 131 134 133 159 126 188 115 227 108 236 102 238 98 268 86 269 92 281 87 269 103 269 113

x
false
0
Polygon -7500403 true true 270 75 225 30 30 225 75 270
Polygon -7500403 true true 30 75 75 30 270 225 225 270
@#$#@#$#@
NetLogo 6.2.1
@#$#@#$#@
@#$#@#$#@
@#$#@#$#@
<experiments>
  <experiment name="experiment01" repetitions="30" runMetricsEveryStep="true">
    <setup>setup</setup>
    <go>start</go>
    <timeLimit steps="100"/>
    <metric>mean [ sap ] of turtles</metric>
    <metric>standard-deviation [ sap ] of turtles</metric>
    <metric>mean [ emotionality ] of turtles</metric>
    <metric>standard-deviation [ emotionality ] of turtles</metric>
    <enumeratedValueSet variable="range">
      <value value="4"/>
      <value value="8"/>
      <value value="12"/>
    </enumeratedValueSet>
    <enumeratedValueSet variable="r.sap">
      <value value="false"/>
      <value value="true"/>
    </enumeratedValueSet>
    <enumeratedValueSet variable="r.emotions">
      <value value="false"/>
      <value value="true"/>
    </enumeratedValueSet>
    <enumeratedValueSet variable="emotional_discount">
      <value value="0.1"/>
      <value value="0.4"/>
      <value value="0.7"/>
    </enumeratedValueSet>
  </experiment>
  <experiment name="exp.base" repetitions="30" runMetricsEveryStep="true">
    <setup>setup</setup>
    <go>start</go>
    <timeLimit steps="100"/>
    <metric>[ sap ] of turtle 0</metric>
    <metric>[ sap ] of turtle 1</metric>
    <metric>[ sap ] of turtle 2</metric>
    <metric>[ sap ] of turtle 3</metric>
    <metric>[ sap ] of turtle 4</metric>
    <metric>[ sap ] of turtle 5</metric>
    <metric>[ sap ] of turtle 6</metric>
    <metric>[ sap ] of turtle 7</metric>
    <metric>[ sap ] of turtle 8</metric>
    <metric>mean [ sap ] of manager</metric>
    <metric>mean [ sap ] of employee</metric>
    <metric>standard-deviation [ sap ] of manager</metric>
    <metric>standard-deviation [ sap ] of employee</metric>
    <metric>mean [ emotionality ] of manager</metric>
    <metric>mean [ emotionality ] of employee</metric>
    <enumeratedValueSet variable="r.emotions">
      <value value="false"/>
    </enumeratedValueSet>
    <enumeratedValueSet variable="sap_conv_levels">
      <value value="&quot;homogeneous&quot;"/>
    </enumeratedValueSet>
    <enumeratedValueSet variable="r.sap">
      <value value="false"/>
    </enumeratedValueSet>
    <enumeratedValueSet variable="range">
      <value value="3"/>
    </enumeratedValueSet>
    <enumeratedValueSet variable="emotion_diffusion">
      <value value="true"/>
    </enumeratedValueSet>
    <enumeratedValueSet variable="emotional_discount">
      <value value="0.1"/>
    </enumeratedValueSet>
    <enumeratedValueSet variable="emotion_max_level">
      <value value="1.5"/>
    </enumeratedValueSet>
  </experiment>
</experiments>
@#$#@#$#@
@#$#@#$#@
default
0.0
-0.2 0 0.0 1.0
0.0 1 1.0 0.0
0.2 0 0.0 1.0
link direction
true
0
Line -7500403 true 150 150 90 180
Line -7500403 true 150 150 210 180
@#$#@#$#@
0
@#$#@#$#@
